# Supplementary material for: 5’tRNA-derived fragments modulate β-cell homeostasis and islet macrophage activation in type 2 diabetes
Source: Nat Commun. 2026 May 4;17:5989. doi: 10.1038/s41467-026-72641-z (PMC13346763; doi:10.1038/s41467-026-72641-z)
Supplement: Supplementary file 3 — Supplementary data 1 [file 41467_2026_72641_MOESM3_ESM.xls]

## Sheet: tRNA only
hit	seq	IGT29T_S89.cnt	IGT30T_S90.cnt	IGT32T_S91.cnt	IGT35T_S114.cnt	IGT36T_S92.cnt	IGT38T_S93.cnt	IGT39T_S94.cnt	IGT42T_S95.cnt	IGT43T_S96.cnt	IGT44T_S97.cnt	IGT45T_S98.cnt	IGT46T_S99.cnt	IGT49T_S100.cnt	IGT52T_S101.cnt	IGT53T_S102.cnt	NGT10T_S80.cnt	NGT11T_S111.cnt	NGT12T_S81.cnt	NGT15T_S82.cnt	NGT17T_S112.cnt	NGT20T_S83.cnt	NGT21T_S84.cnt	NGT22T_S113.cnt	NGT23T_S85.cnt	NGT24T_S86.cnt	NGT25T_S87.cnt	NGT26T_S88.cnt	NGT2T_S110.cnt	T2D110T_S107.cnt	T2D115T_S108.cnt	T2D118T_S109.cnt	T2D119T_S119.cnt	T2D63T_S103.cnt	T2D68T_S104.cnt	T2D71T_S115.cnt	T2D72T_S116.cnt	T2D78T_S105.cnt	T2D87T_S117.cnt	T2D88T_S118.cnt	T2D93T_S106.cnt	IGT29T_S89.normCnt	IGT30T_S90.normCnt	IGT32T_S91.normCnt	IGT35T_S114.normCnt	IGT36T_S92.normCnt	IGT38T_S93.normCnt	IGT39T_S94.normCnt	IGT42T_S95.normCnt
tRNA-Glu-TTC-_mat	TCCCTGGTGGTCTAGTGGCTAGGATTCGGCGCTT	3	132	8	3	10	2	16	3	10	1	13	6	1	7	1	4	6	13	9	0	6	6	3	7	36	67	14	18	2	1	5	3	5	4	8	3	6	2	17	15	2.1275	90.5257	7.1359	3.6496	10.4287	2.7759	16.5821	4.3248
tRNA-Val-CAC-_mat	GTTTCCGTAGTGTAGTGGTTATCACGTTCGCCTC	13	263	14	7	17	1	9	4	16	7	11	10	4	20	3	15	16	53	16	5	13	12	0	8	21	71	16	31	2	3	18	8	19	2	56	7	15	3	15	19	9.2193	180.366	12.4879	8.5157	17.7288	1.388	9.3274	5.7664
tRNA-Ser-CGA-_mat	GTCACGGTGGCCGAGTGG	6	7	6	0	10	4	3	3	5	0	0	3	3	3	2	2	8	2	10	3	11	20	10	9	6	6	3	8	0	5	11	20	14	9	6	5	10	10	5	8	4.2551	4.8006	5.3519	0	10.4287	5.5518	3.1091	4.3248
tRNA-Lys-CTT-_mat	GCCCGGCTAGCTCAGTCGGTAGAGCATGAGACTCT	21	303	25	11	25	8	36	8	16	9	15	6	19	16	11	14	29	38	30	14	20	16	15	16	23	97	27	41	11	7	9	26	22	20	44	9	10	19	32	25	14.8927	207.798	22.2998	13.3818	26.0718	11.1036	37.3097	11.5329
tRNA-Pro-AGG-_mat	ATCCCGGACGAGCCCCCA	9	6	6	10	6	1	9	3	8	7	4	6	6	1	1	9	11	12	14	10	17	3	24	9	3	5	5	16	13	9	6	34	4	7	5	8	10	36	4	7	6.3826	4.1148	5.3519	12.1653	6.2572	1.388	9.3274	4.3248
tRNA-Ser-GCT-_mat	TCCCATCCTCGTCGCCA	10	4	14	7	9	6	2	8	8	4	10	6	8	2	4	19	10	8	5	6	26	7	19	13	8	17	15	14	4	0	12	17	11	5	9	15	1	26	12	5	7.0918	2.7432	12.4879	8.5157	9.3859	8.3277	2.0728	11.5329
tRNA-Glu-CTC-_mat	CCTGGTGGTCTAGTGGTTAGGATTCGGCGCTCTC	16	8	5	3	4	0	10	3	8	1	11	0	4	0	9	7	9	5	12	13	9	8	7	14	14	5	12	11	4	7	6	2	4	10	4	3	5	9	6	12	11.3468	5.4864	4.46	3.6496	4.1715	0	10.3638	4.3248
tRNA-Asp-GTC-_mat	TCCTCGTTAGTATAGTGGTGAGTATCCCCGCC	11	82	8	5	6	2	12	7	4	2	7	3	3	11	5	12	7	12	13	10	11	16	3	22	39	32	17	22	8	5	4	13	15	4	13	17	11	2	22	11	7.801	56.2357	7.1359	6.0826	6.2572	2.7759	12.4366	10.0913
tRNA-Leu-CAA-_mat	CGGATGGAGGCGTGGGT	7	9	3	3	15	0	6	7	8	2	1	6	4	4	7	3	19	3	13	6	16	10	5	23	1	2	6	24	2	7	9	23	8	18	2	8	11	12	2	2	4.9642	6.1722	2.676	3.6496	15.6431	0	6.2183	10.0913
tRNA-Gly-GCC-_mat	GCATTGGTGGTTCAGTGGTAGAATTCTCGCCTG	96	2388	109	78	241	108	263	43	118	87	170	145	73	108	47	64	130	161	122	73	96	111	54	114	500	665	100	301	71	93	139	146	103	75	337	261	117	37	326	242	68.081	1637.69	97.2269	94.8892	251.332	149.899	272.568	61.9891
tRNA-Glu-TTC-_mat	TCCCTGGTGGTCTAGTGGCTAGGATTCGGCGCT	64	1248	29	20	60	131	377	26	177	136	105	116	92	23	12	47	71	1013	66	61	81	55	54	90	380	945	82	47	79	64	126	48	64	26	471	96	101	17	193	131	45.3874	855.88	25.8677	24.3306	62.5724	181.822	390.716	37.4818
tRNA-Leu-CAG-_mat	GTCAGGATGGCCGAGCGGTCTAAGG	15	21	20	12	17	5	11	21	17	8	17	11	9	14	3	17	20	8	36	19	33	35	9	26	15	25	26	34	18	10	18	21	20	24	9	24	18	12	21	35	10.6377	14.4018	17.8398	14.5983	17.7288	6.9398	11.4002	30.2738
tRNA-Glu-CTC-_mat	TCCCTGGTGGTCTAGTGGTTAGGATTCGGCGCTCTC	982	3759	557	408	677	241	834	356	562	254	500	345	586	360	206	551	736	1655	736	304	934	745	489	718	993	2770	905	1069	424	563	648	754	558	617	1170	272	619	394	449	805	696.412	2577.93	496.839	496.344	706.025	334.497	864.341	513.212
tRNA-Trp-CCA-_mat	GTCACGTCGGGGTCACCA	1	1	5	11	7	0	4	0	7	3	2	3	5	8	3	5	5	5	8	15	9	2	12	8	0	3	7	9	0	3	8	7	5	6	6	4	2	6	7	3	0.7092	0.6858	4.46	13.3818	7.3001	0	4.1455	0
tRNA-Glu-TTC-_mat	TCCCACATGGTCTAGCGGTTAGGATTCCTGGTTT	35	570	46	30	89	41	130	32	32	33	81	47	46	30	12	42	59	57	74	35	41	54	119	80	149	459	67	127	23	44	101	56	88	41	186	40	38	51	519	71	24.8212	390.906	41.0315	36.4958	92.8157	56.9061	134.73	46.1314
tRNA-Leu-CAA-_mat	GTCAGGATGGCCGAGTGGTCTAAGG	23	13	7	6	10	5	8	12	3	3	10	2	10	7	5	10	18	14	10	11	21	25	4	8	9	14	10	17	5	3	4	8	11	23	11	1	2	25	27	17	16.3111	8.9154	6.2439	7.2992	10.4287	6.9398	8.291	17.2993
tRNA-Glu-TTC-_mat	TCCCATATGGTCTAGCGGTTAGGATTCCTGGTTT	7	115	11	5	25	4	28	6	5	10	11	15	7	7	3	9	13	18	9	9	11	12	13	19	26	98	12	25	2	7	31	11	22	11	45	12	5	9	67	19	4.9642	78.8671	9.8119	6.0826	26.0718	5.5518	29.0187	8.6496
tRNA-Gly-GCC-_mat	GCATTGGTGGTTCAGTGGTAGAATTCTCGCCTGCCA	10	4	4	1	5	1	5	7	1	4	4	2	7	6	3	5	7	2	8	6	12	6	6	11	4	2	12	9	5	3	8	13	3	3	1	4	2	7	8	8	7.0918	2.7432	3.568	1.2165	5.2144	1.388	5.1819	10.0913
tRNA-Glu-CTC-_mat	TCCCTGGTGGTCTAGTGGTTAGGATT	1	12	10	1	11	5	5	4	2	1	6	2	7	2	0	9	3	5	8	0	12	13	1	7	9	11	5	10	8	2	4	7	9	1	16	9	3	1	12	3	0.7092	8.2296	8.9199	1.2165	11.4716	6.9398	5.1819	5.7664
tRNA-Glu-TTC-_mat	TCCCACATGGTCTAGCGGTTAGGATTCCTGGTTTTC	22	205	14	18	27	6	40	6	32	11	21	33	24	11	5	19	19	59	31	11	21	10	23	14	38	180	25	32	23	21	35	60	31	17	58	19	6	33	81	24	15.6019	140.589	12.4879	21.8975	28.1576	8.3277	41.4552	8.6496
tRNA-Ala-AGC-_mat	CCCCGGCACCTCCACCA	24	17	31	17	18	1	23	20	31	6	17	11	12	9	11	16	42	16	43	10	18	20	33	11	25	15	41	41	9	22	29	31	6	15	7	9	10	35	17	13	17.0203	11.6586	27.6517	20.681	18.7717	1.388	23.8368	28.8322
tRNA-Gly-GCC-_mat	GCATGGGTGGTTCAGTGGTAGAATTCTCGCCTGC	121	1957	91	54	159	87	304	31	93	106	103	162	102	103	37	65	114	189	122	49	75	107	81	75	185	595	105	239	45	58	147	181	115	76	212	72	52	77	436	134	85.8105	1342.11	81.1711	65.6925	165.817	120.752	315.06	44.6898
tRNA-Leu-CAG-_mat	ATCCCACTCCTGACACCA	10	7	3	4	6	1	4	7	11	6	0	2	6	7	5	7	7	3	4	0	15	4	10	18	3	11	11	13	8	5	9	10	3	11	4	2	0	8	3	6	7.0918	4.8006	2.676	4.8661	6.2572	1.388	4.1455	10.0913
tRNA-Ala-AGC-_mat	TCCCCGGCACCTCCACCA	132	105	114	183	101	14	68	71	99	25	66	65	81	43	33	78	135	91	203	77	156	97	127	134	57	87	174	187	54	102	135	193	101	88	52	79	58	173	73	113	93.6114	72.0091	101.687	222.625	105.33	19.4313	70.4739	102.354
tRNA-Glu-TTC-_mat	TCCCACATGGTCTAGCGGTTAGGATTCCTGGTTTT	25	248	16	9	32	12	59	5	20	22	31	65	27	24	4	17	49	99	45	10	17	31	23	19	39	183	29	55	12	17	46	41	22	13	100	17	12	23	144	26	17.7294	170.079	14.2718	10.9488	33.3719	16.6554	61.1465	7.208
tRNA-Glu-TTC-_mat	TCCCTGGTGGTCTAGTGGCTAGGATTCGGCGC	17	1437	32	22	58	61	261	32	107	119	168	68	36	14	24	28	48	261	165	11	63	31	46	184	473	937	82	68	35	45	63	65	58	21	627	140	100	28	448	118	12.056	985.496	28.5437	26.7636	60.4866	84.6651	270.495	46.1314
tRNA-Glu-CTC-_mat	TCCCTGGTGGTCTAGTGGTTAGGATTCGGCGCTCT	607	6082	393	296	867	331	1176	243	595	287	539	448	423	375	163	392	607	2390	613	265	561	589	302	489	1041	3703	594	1100	256	388	622	604	502	486	2004	291	536	274	494	707	430.471	4171.04	350.552	360.092	904.171	459.412	1218.78	350.311
tRNA-Gly-GCC-_mat	GCATTGGTGGTTCAGTGGTAGAATTCTCGCCTGCC	33	173	23	21	42	29	48	4	36	17	20	21	31	67	10	22	52	89	27	24	27	28	23	30	49	153	21	69	13	22	25	36	31	27	129	22	32	25	61	33	23.4029	118.644	20.5158	25.5471	43.8007	40.2506	49.7463	5.7664
tRNA-Glu-TTC-_mat	TCCCATATGGTCTAGCGGTTAGGATTCCTGGTT	2	48	8	4	15	6	5	1	11	5	8	17	11	12	2	6	23	8	11	6	16	13	6	5	5	49	13	11	2	7	4	17	10	2	31	3	4	7	32	5	1.4184	32.9184	7.1359	4.8661	15.6431	8.3277	5.1819	1.4416
tRNA-Asp-GTC-_mat	GCGGGAGACCGGGGTTCGATTCCCCGACGGGG	11	127	15	5	9	4	10	9	9	1	10	1	9	3	6	14	5	9	13	8	12	6	12	7	20	7	14	13	3	7	16	13	3	8	7	24	7	7	10	9	7.801	87.0967	13.3799	6.0826	9.3859	5.5518	10.3638	12.9745
tRNA-Leu-CAA-_mat	ATCCCACTTCTGACACCA	15	12	11	4	18	8	10	11	4	9	12	8	10	8	5	14	9	17	10	11	30	11	10	11	12	11	20	19	18	17	31	17	15	27	2	13	6	24	18	19	10.6377	8.2296	9.8119	4.8661	18.7717	11.1036	10.3638	15.8577
tRNA-Glu-CTC-_mat	TCCCTGGTGGTCTAGTGG	9	12	4	9	12	2	12	5	2	5	1	2	11	9	3	9	8	2	6	13	4	11	5	16	4	6	5	28	1	4	4	15	15	4	5	4	1	2	19	8	6.3826	8.2296	3.568	10.9488	12.5145	2.7759	12.4366	7.208
tRNA-Leu-CAA-_mat	CCAATGGAGGCGTGGGT	9	3	6	3	9	0	2	0	0	9	4	4	1	5	8	12	14	0	4	3	1	11	1	9	1	4	8	11	0	3	9	9	5	11	3	3	1	21	6	4	6.3826	2.0574	5.3519	3.6496	9.3859	0	2.0728	0
tRNA-Lys-CTT-_mat	GCCCGGCTAGCTCAGTCGGTAGAGCATGAGAC	5	115	13	5	18	4	19	3	4	2	16	1	5	10	4	2	11	14	16	1	9	5	2	10	27	73	6	23	5	2	5	9	10	7	20	8	5	1	32	12	3.5459	78.8671	11.5959	6.0826	18.7717	5.5518	19.6912	4.3248
tRNA-Ala-CGC-_mat	TCCCCGGCATCTCCACCA	218	146	198	171	201	27	158	89	141	67	108	109	137	131	53	158	186	125	238	143	172	126	188	197	87	128	303	270	124	173	173	275	113	190	63	134	86	342	144	147	154.601	100.127	176.614	208.026	209.617	37.4747	163.748	128.303
tRNA-Lys-CTT-_mat	GCCCGGCTAGCTCAGTCGGTAGAGCATGAGA	14	120	40	7	30	20	21	6	17	8	22	5	12	11	4	8	12	11	30	10	3	9	4	65	57	70	23	36	9	3	17	10	33	14	15	17	17	5	24	12	9.9285	82.2961	35.6796	8.5157	31.2862	27.7591	21.764	8.6496
tRNA-Leu-TAG-_mat	GGTAGCGTGGCCGAGTGGTCTAAGG	12	14	9	6	6	3	9	11	3	4	5	10	6	6	2	2	9	10	4	3	8	6	10	11	15	20	4	17	4	6	6	13	4	9	16	10	2	21	24	10	8.5101	9.6012	8.0279	7.2992	6.2572	4.1639	9.3274	15.8577
tRNA-Asp-GTC-_mat	TCCTCGTTAGTATAGTGGTGAGTATCCCCGCCTGT	53	1159	43	25	100	31	118	19	50	31	74	57	36	55	7	33	81	175	88	29	50	63	23	71	135	547	44	166	16	24	63	52	54	25	231	36	44	13	118	84	37.5864	794.843	38.3556	30.4132	104.287	43.0265	122.293	27.3905
tRNA-Lys-CTT-_mat	GCCCGGCTAGCTCAGTCGGTAGAGCATGGGACTCT	28	239	14	21	20	6	31	11	15	9	8	19	18	16	9	10	15	38	33	8	18	32	32	8	26	112	24	44	11	23	24	30	18	12	38	9	11	36	35	18	19.857	163.906	12.4879	25.5471	20.8575	8.3277	32.1278	15.8577
tRNA-Val-AAC-_mat	GTTTCCGTAGTGTAGTGGTTATCACGTTTGCCT	0	77	2	0	4	16	16	4	1	7	8	8	1	3	1	1	3	30	11	6	4	3	0	5	30	32	4	6	1	0	4	2	7	2	59	6	5	0	21	2	0	52.8067	1.784	0	4.1715	22.2072	16.5821	5.7664
tRNA-Glu-CTC-_mat	TCCCTGGTGGTCTAGTGGTTAGGATTCGGCGCTCTCACC	4	10	9	3	4	11	7	3	6	3	4	4	5	0	2	7	4	7	4	6	10	7	5	10	8	3	5	10	6	10	4	2	8	11	5	7	9	1	2	6	2.8367	6.858	8.0279	3.6496	4.1715	15.2675	7.2547	4.3248
tRNA-Ser-GCT-_mat	ATCCCATCCTCGTCGCCA	13	5	6	4	13	5	3	7	7	1	13	3	5	6	6	2	13	4	8	2	16	3	5	16	8	6	9	21	11	5	9	20	7	8	5	10	4	16	3	5	9.2193	3.429	5.3519	4.8661	13.5573	6.9398	3.1091	10.0913
tRNA-Gly-GCC-_mat	GCATGGGTGGTTCAGTGGTAGAATTCTCGCCTG	19	634	18	17	51	14	50	8	33	13	27	28	16	21	7	11	30	21	39	7	26	34	7	46	75	210	28	57	10	9	27	36	23	14	56	31	13	9	110	46	13.4744	434.798	16.0558	20.681	53.1865	19.4313	51.819	11.5329
tRNA-Glu-CTC-_mat	TCCCTGGTGGTCTAGTGGTTAGGATTCGGCGCT	4810	72573	3597	2770	8514	4326	13489	2030	6424	6546	6330	7585	6183	4080	1359	4019	6064	29230	5344	3283	3911	5177	2539	4900	14153	33654	5051	11610	2883	3985	7742	6083	4738	3300	17303	3722	3999	2099	8028	7966	3411.14	49770.6	3208.49	3369.78	8879.02	6004.28	13979.7	2926.46
tRNA-Val-AAC-_mat	GTTTCCGTAGTGTAGTGG	104	90	121	32	83	25	68	28	33	51	78	31	55	95	93	69	58	59	160	41	69	65	38	81	159	69	80	117	25	42	90	97	121	65	111	31	29	43	86	55	73.7545	61.7221	107.931	38.9289	86.5584	34.6988	70.4739	40.365
tRNA-Pro-AGG-_mat	GGCTCGTTGGTCTAGGGGTATGATTCTCGCTT	7	141	4	5	10	6	14	2	2	2	13	13	2	5	3	4	8	9	18	2	1	7	10	13	4	74	5	24	3	1	4	12	9	5	36	2	2	8	53	11	4.9642	96.6979	3.568	6.0826	10.4287	8.3277	14.5093	2.8832
tRNA-Leu-CAA-_mat	GTCAGGATGGCCGAGTGG	12	11	15	2	5	1	9	2	5	9	1	5	4	3	7	1	7	5	5	4	15	12	5	15	6	6	4	14	2	4	7	5	3	10	9	2	9	2	18	13	8.5101	7.5438	13.3799	2.4331	5.2144	1.388	9.3274	2.8832
tRNA-Glu-CTC-_mat	TCCCTGGTGGTCTAGTGGTTAGG	10	12	12	1	8	4	5	3	2	3	6	4	4	12	2	6	6	9	3	8	1	5	3	6	10	13	7	11	1	1	5	3	9	6	21	1	1	6	11	9	7.0918	8.2296	10.7039	1.2165	8.343	5.5518	5.1819	4.3248
tRNA-Val-AAC-_mat	GTTTCCGTAGTGTAGTGGTCATCACGTTCGC	14	84	59	4	23	17	19	21	14	4	45	9	6	12	4	10	14	15	58	27	13	19	1	34	83	26	12	22	2	5	14	21	40	7	38	18	38	0	88	13	9.9285	57.6073	52.6274	4.8661	23.9861	23.5952	19.6912	30.2738
tRNA-Pro-AGG-_mat	TCCCGGACGAGCCCCCA	10	1	14	7	9	4	2	2	4	8	1	4	10	7	4	4	4	5	9	4	2	13	9	9	3	9	7	16	14	13	10	31	10	6	7	13	0	29	12	10	7.0918	0.6858	12.4879	8.5157	9.3859	5.5518	2.0728	2.8832
tRNA-Glu-TTC-_mat	TCCCACATGGTCTAGCGGTTAGGATTCCTGGTT	25	274	33	22	54	39	66	18	20	20	53	40	15	31	11	21	61	64	66	23	29	34	45	21	41	155	28	67	10	37	60	49	39	22	157	22	10	19	288	37	17.7294	187.909	29.4357	26.7636	56.3151	54.1302	68.4011	25.9489
tRNA-Lys-CTT-_mat	GCCCGGCTAGCTCAGTCGGTAGAGCATGG	45	181	239	43	109	41	96	91	52	19	84	29	39	80	71	104	89	35	251	66	45	57	19	151	170	79	73	147	59	60	152	65	234	72	75	239	77	18	207	88	31.913	124.13	213.186	52.3107	113.673	56.9061	99.4925	131.186
tRNA-Val-AAC-_mat	GTTTCCGTAGTGTAGTGGTTATCACGTTCG	48	318	242	37	107	35	76	62	34	14	76	26	37	83	44	78	65	52	120	42	77	50	14	221	205	107	37	143	16	43	61	80	201	61	161	238	138	21	281	81	34.0405	218.085	215.862	45.0115	111.587	48.5783	78.7649	89.3797
tRNA-Val-AAC-_mat	GTTTCCGTAGTGTAGTGGTCATCACGTTCGCCT	37	904	77	29	115	88	132	37	71	123	143	58	55	62	22	36	74	287	111	40	54	49	27	93	298	402	42	152	23	31	62	96	57	36	428	105	49	23	477	113	26.2396	619.964	68.6832	35.2793	119.93	122.14	136.802	53.3395
tRNA-Gly-CCC-_mat	GCGCCGCTGGTGTAGTGGTATCATGCAAGATT	31	633	36	32	97	87	138	20	52	43	95	89	45	57	15	19	70	152	77	27	44	37	18	69	140	411	42	121	24	18	46	55	41	28	147	53	19	18	132	72	21.9845	434.112	32.1116	38.9289	101.159	120.752	143.02	28.8322
tRNA-Val-CAC-_mat	GTTTCCGTAGTGTAGTGGTTATCATGTTCGCC	0	94	8	0	7	26	16	6	12	10	14	4	1	6	3	1	3	17	14	4	9	4	4	19	57	40	7	5	0	2	15	1	3	2	84	16	17	1	27	13	0	64.4653	7.1359	0	7.3001	36.0868	16.5821	8.6496
tRNA-Glu-CTC-_mat	TCCCTGGTGGTCTAGTGGTTAGGATTCGGCGC	2847	68050	2827	2111	7132	2118	9859	2090	4544	4735	7492	5274	2691	2901	1130	2418	4399	7456	5500	2001	3147	4008	1975	7673	17495	28602	4490	10064	1367	3285	4004	4854	3651	2586	19362	4540	3115	1914	15245	6025	2019.03	46668.7	2521.66	2568.09	7437.77	2939.68	10217.7	3012.96
tRNA-Glu-TTC-_mat	TCCCATATGGTCTAGCGGTTAGGATTCCTGGTTTTC	3	48	13	3	11	3	9	0	10	7	3	10	9	7	2	4	0	16	10	2	2	4	13	11	5	39	3	9	4	4	9	9	7	3	18	2	5	4	18	7	2.1275	32.9184	11.5959	3.6496	11.4716	4.1639	9.3274	0
tRNA-Ala-CGC-_mat	CCCCGGCATCTCCACCA	56	47	54	32	51	25	35	28	59	24	38	30	41	20	23	36	45	42	62	26	49	39	74	42	18	32	56	75	22	45	48	98	40	46	21	41	11	131	46	43	39.7139	32.2326	48.1675	38.9289	53.1865	34.6988	36.2733	40.365
tRNA-Lys-CTT-_mat	GCCCGGCTAGCTCAGTCGGTAGAGCATGGGACT	4	89	9	5	5	5	23	1	12	4	11	8	14	6	0	3	5	21	4	6	2	11	5	7	14	60	3	12	4	5	13	7	7	2	12	2	4	4	26	16	2.8367	61.0363	8.0279	6.0826	5.2144	6.9398	23.8368	1.4416
tRNA-Trp-CCA-_mat	CACGTCGGGGTCACCA	5	4	12	18	9	7	8	3	13	9	9	6	6	8	3	2	8	3	7	13	4	22	17	9	5	10	12	17	1	6	9	16	5	14	22	8	5	41	18	7	3.5459	2.7432	10.7039	21.8975	9.3859	9.7157	8.291	4.3248
tRNA-Gly-CCC-_mat	GTGGTAGAATTCTCGCC	11	26	4	3	6	0	9	1	4	1	6	6	1	2	3	7	5	3	7	6	3	4	3	6	7	13	1	9	0	16	13	0	6	3	15	7	0	1	13	6	7.801	17.8308	3.568	3.6496	6.2572	0	9.3274	1.4416
tRNA-Val-AAC-_mat	GTTTCCGTAGTGTAGTGGTCATCACGTTCGCC	52	1121	139	37	189	134	179	70	123	106	260	47	29	77	51	45	86	117	171	59	81	70	27	222	618	440	92	192	30	44	76	84	102	53	510	135	106	25	478	145	36.8772	768.783	123.987	45.0115	197.103	185.986	185.512	100.912
tRNA-Lys-TTT-_mat	GCCCGGATAGCTCAGT	4	22	5	12	9	1	7	7	2	4	5	6	13	13	1	15	16	4	9	1	9	8	3	7	8	9	8	15	5	1	6	14	13	17	13	2	10	50	2	15	2.8367	15.0876	4.46	14.5983	9.3859	1.388	7.2547	10.0913
tRNA-Val-AAC-_mat	GTTTCCGTAGTGTAGTGGTTATCACGTTTGCC	0	99	16	2	19	31	25	6	12	11	25	6	4	6	6	6	1	15	25	8	18	3	3	29	71	47	7	7	4	7	7	4	8	2	122	18	24	0	45	22	0	67.8943	14.2718	2.4331	19.8146	43.0265	25.9095	8.6496
tRNA-Asp-GTC-_mat	TCCTCGTTAGTATAGTGGTTAGTATCCCCGCCTG	10	199	15	4	11	7	20	9	5	8	58	8	3	8	3	8	9	19	31	10	17	21	1	37	70	42	15	32	6	18	23	10	17	10	55	14	8	4	35	22	7.0918	136.474	13.3799	4.8661	11.4716	9.7157	20.7276	12.9745
tRNA-Lys-CTT-_mat	GCCCGGCTAGCTCAGTCGGTAGAGCATGGGA	2	18	11	3	6	5	12	3	4	1	9	6	2	5	4	3	0	1	13	11	1	7	0	12	4	22	3	8	3	3	8	5	11	3	6	2	14	0	15	2	1.4184	12.3444	9.8119	3.6496	6.2572	6.9398	12.4366	4.3248
tRNA-Leu-CAA-_mat	TCCCACTTCTGACACCA	18	2	15	14	13	3	7	5	1	1	5	7	7	10	8	13	3	4	13	2	19	16	10	4	3	7	6	20	10	11	31	9	17	15	10	6	3	29	6	8	12.7652	1.3716	13.3799	17.0314	13.5573	4.1639	7.2547	7.208
tRNA-Glu-CTC-_mat	TCCCTGGTGGTCTAGTGGTTAGGATTCGGCGCTCTCA	22	30	19	38	19	11	23	21	11	20	13	17	24	13	3	18	20	8	20	15	25	23	21	42	46	3	16	40	17	35	25	17	23	29	8	26	15	30	5	23	15.6019	20.574	16.9478	46.2281	19.8146	15.2675	23.8368	30.2738
tRNA-Asp-GTC-_mat	TCCTCGTTAGTATAGTGGTTAGTATCCCCGCCTGT	9	131	5	1	9	1	12	1	3	2	5	8	4	4	1	3	1	14	6	0	6	10	3	12	11	43	15	17	1	4	2	1	7	6	21	2	8	3	15	6	6.3826	89.8399	4.46	1.2165	9.3859	1.388	12.4366	1.4416
tRNA-Glu-TTC-_mat	TCCCACATGGTCTAGCGGTTAGGATTCCTGGT	12	102	13	5	27	19	28	5	27	9	19	12	9	9	4	8	46	17	18	15	8	14	16	12	16	46	13	28	12	16	26	21	24	6	41	12	8	8	80	28	8.5101	69.9517	11.5959	6.0826	28.1576	26.3711	29.0187	7.208
tRNA-Ser-CGA-_mat	GCTGTGATGGCCGAGTGG	8	7	12	3	4	1	9	3	3	2	1	1	7	5	7	1	12	8	7	8	0	14	1	2	2	3	2	9	0	3	11	6	5	12	2	0	1	5	4	4	5.6734	4.8006	10.7039	3.6496	4.1715	1.388	9.3274	4.3248
tRNA-Lys-CTT-_mat	GCCCGGCTAGCTCAGTCGGTAGAGCATGGGACTCTT	22	96	27	13	22	10	37	15	13	13	19	22	22	22	7	13	21	11	12	16	38	26	38	39	8	34	48	32	8	20	27	23	28	32	21	11	12	37	39	13	15.6019	65.8369	24.0837	15.8149	22.9432	13.8795	38.3461	21.6241
tRNA-Val-CAC-_mat	GTTTCCGTAGTGTAGCGGTTATCACATTCGCC	65	1288	195	65	173	207	152	44	86	82	183	90	50	131	64	92	118	89	194	68	84	97	34	205	534	430	84	230	33	43	90	86	118	55	456	126	57	34	444	134	46.0965	883.312	173.938	79.0743	180.417	287.306	157.53	63.4307
tRNA-Val-AAC-_mat	GTTTCCGTAGTGTAGTGGTTATC	10	15	6	6	13	5	4	5	5	5	4	9	6	8	3	10	3	5	13	3	9	7	2	15	5	7	10	13	1	0	8	11	9	7	39	2	2	4	6	6	7.0918	10.287	5.3519	7.2992	13.5573	6.9398	4.1455	7.208
tRNA-Ser-GCT-_mat	CCCATCCTCGTCGCCA	13	16	15	12	17	7	4	3	8	9	5	19	4	15	0	9	11	8	15	11	9	8	29	7	5	4	3	20	4	6	9	13	18	15	14	4	4	23	12	8	9.2193	10.9728	13.3799	14.5983	17.7288	9.7157	4.1455	4.3248
tRNA-Gly-CCC-_mat	GCGCCGCTGGTGTAGTGGTATCATGCAAGATTC	7	160	9	4	14	9	25	5	8	7	30	5	12	10	1	3	14	42	15	2	5	8	2	12	26	73	5	17	6	7	6	8	5	3	28	9	5	10	11	7	4.9642	109.728	8.0279	4.8661	14.6002	12.4916	25.9095	7.208
tRNA-Ala-CGC-_mat	CCCGGCATCTCCACCA	22	12	16	13	13	0	6	17	9	9	8	13	15	19	5	12	20	13	10	5	11	6	10	28	3	13	19	23	13	12	17	18	11	6	6	6	12	20	11	10	15.6019	8.2296	14.2718	15.8149	13.5573	0	6.2183	24.5073
tRNA-Leu-CAA-_mat	CCCACTTCTGACACCA	8	8	8	11	10	0	6	9	10	19	6	6	6	8	2	7	10	4	6	3	12	7	17	9	4	4	14	21	5	9	12	17	11	16	10	3	2	39	3	4	5.6734	5.4864	7.1359	13.3818	10.4287	0	6.2183	12.9745
tRNA-Glu-TTC-_mat	TCCCTGGTGGTCTAGTGGCTAGGATTCGGCG	35	1869	195	35	157	240	362	167	182	114	649	101	22	34	47	39	58	104	431	68	179	102	58	444	1024	616	169	113	35	122	154	61	234	43	1262	303	312	38	1131	249	24.8212	1281.76	173.938	42.5785	163.731	333.109	375.17	240.749
tRNA-Asp-GTC-_mat	TCCTCGTTAGTATAGTGG	9	15	17	2	15	4	7	3	7	9	7	8	12	10	5	9	6	8	14	4	14	7	4	10	13	7	15	13	3	11	9	5	15	4	20	9	17	6	13	13	6.3826	10.287	15.1638	2.4331	15.6431	5.5518	7.2547	4.3248
tRNA-Asp-GTC-_mat	ACGCGGGAGACCGGGGTTCGATTCCCCGACGGGGAG	9	228	3	5	14	11	31	4	2	5	7	7	13	3	8	8	11	14	12	3	18	13	2	5	13	76	8	19	1	8	6	13	10	6	51	8	8	2	19	16	6.3826	156.363	2.676	6.0826	14.6002	15.2675	32.1278	5.7664
tRNA-Ser-AGA-_mat	GTAGTCGTGGCCGAGTGGTTAAGG	7	3	9	4	6	6	13	11	1	9	12	5	7	12	3	4	15	7	7	4	10	6	11	7	4	4	2	27	5	3	3	15	5	10	23	9	6	13	15	8	4.9642	2.0574	8.0279	4.8661	6.2572	8.3277	13.4729	15.8577
tRNA-Leu-CAG-_mat	GTCAGGATGGCCGAGCGG	42	130	47	13	57	11	26	25	17	22	33	42	21	43	16	31	31	34	46	19	29	56	20	42	34	42	22	78	33	12	45	41	52	29	92	31	31	44	80	33	29.7855	89.1541	41.9235	15.8149	59.4438	15.2675	26.9459	36.0402
tRNA-Val-CAC-_mat	GTTTCCGTAGTGTAGCGGTTATCACATTCG	9	68	45	7	12	6	6	12	10	5	21	11	6	10	5	12	13	7	27	13	12	8	1	24	29	17	8	29	3	8	13	16	35	10	29	59	15	2	57	14	6.3826	46.6345	40.1396	8.5157	12.5145	8.3277	6.2183	17.2993
tRNA-Gly-GCC-_mat	GCATGGGTGGTTCAGTGGTAGAATTCTCGCCT	104	2734	120	98	333	168	395	61	121	235	218	253	122	126	48	90	171	592	261	73	145	158	95	168	324	1011	187	394	49	83	151	228	189	91	393	169	73	111	1103	224	73.7545	1874.98	107.039	119.22	347.277	233.176	409.37	87.9381
tRNA-Gly-CCC-_mat	GCATTGGTGGTTCAGTGGTAGAATTCTCGCCT	383	6341	414	286	887	698	993	219	459	905	848	728	431	606	226	350	618	2622	758	351	315	511	214	583	1594	1659	474	1241	172	270	631	737	390	311	1977	865	282	239	2285	902	271.615	4348.66	369.284	347.927	925.028	968.791	1029.13	315.712
tRNA-Lys-CTT-_mat	GCCCGGCTAGCTCAGTCGGTAGAGCATGAGACTCTT	25	79	20	6	17	5	11	10	20	5	10	7	15	5	4	9	5	17	8	4	16	17	22	13	12	34	12	21	13	6	10	13	26	14	12	7	6	15	16	13	17.7294	54.1783	17.8398	7.2992	17.7288	6.9398	11.4002	14.4161
tRNA-Glu-CTC-_mat	TCCCTGGTGGTCTAGTGGTTAGGATTCGGCG	4961	88457	11365	4758	14677	7618	14369	6839	7549	5148	24286	6822	3627	5433	2657	4684	7945	4918	15051	4538	6800	8211	3002	19950	37592	22306	8228	19454	2799	7936	9835	8158	12153	5199	41628	10180	10023	2889	40818	12361	3518.23	60663.9	10137.5	5788.24	15306.2	10573.4	14891.8	9859.15
tRNA-Leu-AAG-_mat	GGTAGCGTGGCCGAGCGGT	4	74	18	3	16	6	8	4	0	6	9	17	12	7	2	9	17	9	16	4	3	5	8	10	9	20	21	20	8	4	12	18	11	4	20	10	3	7	9	6	2.8367	50.7493	16.0558	3.6496	16.686	8.3277	8.291	5.7664
tRNA-Leu-AAG-_mat	GGTAGCGTGGCCGAGCGGTCTAAGG	74	44	57	31	37	15	19	31	17	48	37	25	43	28	15	18	37	20	25	47	59	51	29	22	16	45	28	69	25	38	27	48	30	49	29	29	21	94	41	27	52.4791	30.1752	50.8434	37.7124	38.5863	20.8193	19.6912	44.6898
tRNA-Val-AAC-_mat	GTTTCCGTAGTGTAGTGGTTATCACGTTCGCCT	669	13380	914	457	1721	1546	1916	423	832	1091	1632	1301	686	1270	448	733	1110	3926	1411	555	678	915	319	1095	3165	4039	759	2187	264	392	1020	1201	998	544	6452	830	663	310	3286	1343	474.44	9176.02	815.279	555.953	1794.78	2145.77	1985.71	609.8
tRNA-Gly-GCC-_mat	GCATTGGTGGTTCAGTGGTAGAATTCTCGCCTGC	648	6663	454	299	693	359	904	165	448	349	436	659	458	532	145	304	464	1208	602	280	312	413	201	375	1047	2299	468	1037	300	278	810	716	357	323	1216	405	223	268	1277	543	459.547	4569.49	404.964	363.742	722.711	498.275	936.888	237.865
tRNA-Val-AAC-_mat	GTTTCCGTAGTGTAGTGGTTATCACGTTCGCC	1074	19036	3220	907	3505	2630	3258	1033	1736	1501	3718	1544	765	1790	970	1404	1732	2191	3026	1097	1521	1731	555	3376	7943	5128	1560	4040	571	1333	2038	1833	2179	1125	11424	2067	1868	477	4665	2989	761.657	13054.9	2872.21	1103.39	3655.27	3650.32	3376.53	1489.18
tRNA-Ser-AGA-_mat	GTAGTCGTGGCCGAGT	21	41	16	21	7	0	11	9	18	13	12	9	12	15	3	9	6	9	14	6	26	36	2	23	11	10	6	27	4	4	19	21	19	6	12	10	8	20	9	8	14.8927	28.1178	14.2718	25.5471	7.3001	0	11.4002	12.9745
tRNA-Asp-GTC-_mat	ACGCGGGAGACCGGGGTTCGATTCCCCGACGGGGA	0	88	5	7	9	9	9	2	9	1	6	1	2	6	7	8	4	10	12	2	9	12	0	12	6	17	13	19	3	9	10	9	15	3	24	1	4	1	5	12	0	60.3505	4.46	8.5157	9.3859	12.4916	9.3274	2.8832
tRNA-Val-AAC-_mat	GTTTCCGTAGTGTAGTGGT	6	44	8	5	5	0	12	4	3	5	5	16	6	2	0	3	3	10	6	3	10	4	6	7	5	15	8	16	0	5	8	11	4	10	13	1	0	5	6	3	4.2551	30.1752	7.1359	6.0826	5.2144	0	12.4366	5.7664
tRNA-Gly-CCC-_mat	TGGTAGAATTCTCGCC	4	27	17	3	11	4	8	5	10	3	18	5	4	6	5	9	8	9	13	16	3	6	0	7	3	10	5	19	1	6	16	15	5	4	45	5	6	6	21	20	2.8367	18.5166	15.1638	3.6496	11.4716	5.5518	8.291	7.208
tRNA-Leu-AAG-_mat	GGTAGCGTGGCCGAGCG	17	9	19	7	15	8	10	5	9	6	6	4	2	7	2	5	5	9	25	3	14	12	5	9	6	3	8	10	0	14	9	6	8	13	9	3	4	10	14	15	12.056	6.1722	16.9478	8.5157	15.6431	11.1036	10.3638	7.208
tRNA-Val-CAC-_mat	GCTTCTGTAGTGTAGTGGTTATCACGTTCGC	7	52	28	5	10	11	4	9	8	2	6	7	1	6	0	6	6	3	19	0	6	7	0	7	37	8	8	14	1	2	3	3	20	4	1	11	4	0	22	3	4.9642	35.6616	24.9757	6.0826	10.4287	15.2675	4.1455	12.9745
tRNA-Gly-CCC-_mat	GCATTGGTGGTTCAGTGGTAGAATTCTCGCC	50	557	155	70	236	141	128	45	56	65	169	79	44	126	68	66	95	99	107	106	55	92	20	155	329	139	88	225	51	96	114	88	80	73	318	142	143	19	292	151	35.4589	381.991	138.258	85.157	246.118	195.701	132.657	64.8723
tRNA-Glu-CTC-_mat	TCCCTGGTGGTCTAGTGGTTAGGATTCGG	1007	8129	3911	711	2438	560	1419	1887	912	389	2808	1179	697	1124	807	1254	1558	596	2204	790	1301	1191	354	4407	3119	1556	1158	3005	634	809	1612	1232	4174	1059	2632	9759	3080	437	6474	1476	714.142	5574.88	3488.57	864.952	2542.52	777.254	1470.62	2720.31
tRNA-Val-CAC-_mat	GTTTCCGTAGTGTAGCGGTTATCACATTCGCCT	26	522	26	12	64	78	60	11	35	35	43	46	23	54	17	24	29	102	56	8	25	38	10	27	110	183	16	70	17	8	33	33	39	25	142	20	17	19	101	37	18.4386	357.988	23.1917	14.5983	66.7439	108.26	62.1828	15.8577
tRNA-Gly-CCC-_mat	GCATTGGTGGTTCAGTGGTAGAATTCT	182	160	235	85	186	120	79	179	81	84	101	63	100	148	100	164	164	52	174	104	101	116	71	147	149	55	106	241	96	61	146	141	148	138	79	1250	135	66	155	163	129.07	109.728	209.618	103.405	193.974	166.554	81.8741	258.048
tRNA-Ser-AGA-_mat	GTAGTCGTGGCCGAGTGG	44	79	51	15	45	16	32	32	32	46	19	30	38	44	17	50	36	34	42	14	46	41	28	39	32	22	25	48	26	22	28	54	32	45	59	23	28	47	73	45	31.2038	54.1783	45.4915	18.2479	46.9293	22.2072	33.1642	46.1314
tRNA-Val-AAC-_mat	ACCGGGCGGAAACACCA	16	11	11	14	10	21	10	12	11	10	4	7	7	6	0	7	20	5	10	4	17	10	17	3	9	9	8	11	8	8	11	22	11	25	7	13	8	9	5	8	11.3468	7.5438	9.8119	17.0314	10.4287	29.147	10.3638	17.2993
tRNA-Gly-GCC-_mat	GCATGGGTGGTTCAGTGGTAGAATTCTCG	69	633	241	32	98	66	77	77	44	38	142	99	43	61	42	72	91	54	185	40	76	57	19	262	140	116	81	164	37	36	75	86	228	70	67	507	161	21	279	84	48.9333	434.112	214.97	38.9289	102.201	91.6049	79.8013	111.004
tRNA-Glu-CTC-_mat	CCCTGGTGGTCTAGTGGTTAGGATTCGGCG	2	66	13	1	4	9	9	5	5	7	23	4	3	3	1	9	4	7	11	0	4	3	0	24	26	12	3	14	1	9	8	5	16	5	30	15	15	1	42	11	1.4184	45.2629	11.5959	1.2165	4.1715	12.4916	9.3274	7.208
tRNA-Leu-AAG-_mat	TCTTCGGGGGCGTGGGT	43	15	28	37	18	3	16	14	12	11	8	18	6	13	17	16	18	12	24	7	24	13	10	15	7	11	25	36	4	14	17	28	10	19	5	9	9	30	10	20	30.4946	10.287	24.9757	45.0115	18.7717	4.1639	16.5821	20.1825
tRNA-Asp-GTC-_mat	TCCTCGTTAGTATAGTGGTGAGTATCCCCGCCTG	51	1513	147	33	169	41	120	87	67	57	291	53	43	57	26	54	83	53	131	42	89	76	41	228	339	359	78	205	16	36	95	87	112	41	296	79	94	32	283	127	36.1681	1037.62	131.123	40.1454	176.245	56.9061	124.366	125.42
tRNA-Ile-AAT-_mat	GGCCGGTTAGCTCAGTTGG	6	20	14	0	10	6	6	0	2	1	8	1	2	11	7	12	8	5	16	5	8	3	0	1	2	2	2	11	0	6	5	8	5	8	3	3	5	6	11	3	4.2551	13.716	12.4879	0	10.4287	8.3277	6.2183	0
tRNA-Gly-CCC-_mat	GCATTGGTGGTTCAGTGGTAGAATTCTCG	511	3452	2026	337	1265	603	632	715	522	234	1140	1035	420	818	420	803	768	373	1360	438	588	556	180	2074	1405	494	589	1513	416	420	772	701	1631	653	946	6366	1332	246	1886	878	362.39	2367.38	1807.17	409.97	1319.23	836.936	654.992	1030.75
tRNA-SeC-TCA-_mat	GCCCGGATGATCCTCAGTGGTCTGGGGTGCAGG	6	29	14	0	5	1	5	19	0	2	1	4	2	3	2	2	10	5	12	8	3	5	1	4	8	0	2	12	1	0	10	0	10	5	13	18	1	1	15	4	4.2551	19.8882	12.4879	0	5.2144	1.388	5.1819	27.3905
tRNA-Gly-CCC-_mat	GCGCCGCTGGTGTAGTGGTATCATGCAAGA	13	193	79	17	34	47	43	21	44	2	107	43	8	31	17	26	29	10	58	11	24	28	14	69	104	48	49	62	8	19	36	30	79	19	75	53	17	8	68	39	9.2193	132.36	70.4672	20.681	35.4577	65.2338	44.5644	30.2738
tRNA-Val-AAC-_mat	GTTTCCGTAGTGTAGTGGTTATCACGTTCGC	287	2425	1941	188	671	655	543	469	304	118	982	553	162	482	275	495	431	229	1163	268	378	357	94	830	1678	461	348	856	125	221	453	428	1216	328	1249	762	624	96	1237	503	203.534	1663.07	1731.35	228.707	699.768	909.109	562.755	676.114
tRNA-Lys-CTT-_mat	GCCCGGCTAGCTCAGT	7	39	12	7	20	14	9	4	1	15	10	1	7	11	3	14	6	13	7	15	5	11	3	17	4	8	6	17	14	7	4	12	20	4	14	2	7	8	20	6	4.9642	26.7462	10.7039	8.5157	20.8575	19.4313	9.3274	5.7664
tRNA-Glu-TTC-_mat	TCCCTGGTGGTCTAGTGGCTAGGATTCGG	11	194	76	3	44	12	27	65	13	4	76	15	10	16	14	22	7	10	59	9	30	9	3	115	77	57	16	21	17	13	30	9	92	14	61	373	145	4	183	29	7.801	133.045	67.7913	3.6496	45.8864	16.6554	27.9823	93.7045
tRNA-Ala-AGC-_mat	GGGGGATTAGCTCAAATGG	15	66	37	20	18	16	7	18	15	9	11	23	24	24	6	16	13	23	38	8	7	11	10	27	34	6	17	29	13	7	28	15	46	19	26	34	12	8	60	17	10.6377	45.2629	33.0036	24.3306	18.7717	22.2072	7.2547	25.9489
tRNA-Glu-CTC-_mat	TCCCTGGTGGTCTAGTGGTTAGGATTCG	32	180	83	23	50	55	29	66	22	29	50	25	21	41	30	33	34	16	46	22	28	37	21	147	60	26	36	82	27	23	29	46	80	36	32	289	50	23	122	42	22.6937	123.444	74.0352	27.9802	52.1436	76.3374	30.055	95.1461
tRNA-Trp-CCA-_mat	TCACGTCGGGGTCACCA	11	8	12	6	12	4	9	10	5	10	7	7	12	5	1	5	6	4	7	8	5	6	4	5	4	8	14	18	7	5	10	27	13	10	13	26	7	37	14	15	7.801	5.4864	10.7039	7.2992	12.5145	5.5518	9.3274	14.4161
tRNA-Glu-TTC-_mat	TCCCACATGGTCTAGCGGTTAGGATTCCTGG	92	1033	566	92	325	212	223	171	94	30	372	258	62	165	80	163	164	94	323	110	160	160	78	303	395	237	182	377	44	130	245	182	454	103	763	253	172	58	963	208	65.2443	708.432	504.866	111.921	338.934	294.246	231.113	246.515
tRNA-Gly-GCC-_mat	GCATGGGTGGTTCAGTGGTAGAATTCT	70	154	136	20	74	68	31	84	60	32	50	54	39	39	26	81	68	29	127	36	41	43	16	59	71	22	31	103	66	34	60	40	81	52	32	581	89	39	75	76	49.6424	105.613	121.311	24.3306	77.1726	94.3808	32.1278	121.095
tRNA-Leu-AAG-_mat	GGTAGCGTGGCCGAGTGG	21	26	22	27	23	10	23	6	16	11	26	15	17	15	14	13	17	7	16	9	10	20	7	17	24	25	11	30	5	7	19	23	16	17	19	4	8	13	14	10	14.8927	17.8308	19.6238	32.8463	23.9861	13.8795	23.8368	8.6496
tRNA-Tyr-GTA-_mat	TCCGGCTCGAAGGACCA	7	4	2	10	6	7	3	3	1	6	7	2	10	5	10	5	12	4	5	1	4	9	1	7	1	0	8	13	5	19	2	17	1	8	2	1	0	11	9	6	4.9642	2.7432	1.784	12.1653	6.2572	9.7157	3.1091	4.3248
tRNA-Val-TAC-_mat	GGTTCCATAGTGTAGCGG	16	6	17	3	7	3	3	16	3	3	3	0	4	10	2	10	5	6	11	4	11	5	0	4	7	2	0	9	4	7	7	4	11	2	6	0	5	1	6	3	11.3468	4.1148	15.1638	3.6496	7.3001	4.1639	3.1091	23.0657
tRNA-Val-CAC-_mat	GTTTCCGTAGTGTAGCGGTTATCACATTCGC	6	117	87	7	31	32	15	26	11	9	32	18	13	18	15	10	14	11	54	22	14	18	4	26	56	25	10	43	3	9	9	13	45	18	44	25	20	6	81	12	4.2551	80.2387	77.6031	8.5157	32.3291	44.4145	15.5457	37.4818
tRNA-Ala-AGC-_mat	CCCGGCACCTCCACCA	20	3	14	13	8	2	4	5	2	3	1	6	3	6	5	4	4	4	1	1	12	11	2	7	3	2	13	10	2	2	4	12	9	9	12	6	1	26	11	9	14.1836	2.0574	12.4879	15.8149	8.343	2.7759	4.1455	7.208
tRNA-Gly-GCC-_mat	GCATGGGTGGTTCAGTGGTAGAATTCTCGC	292	3215	1534	202	682	475	508	418	305	114	994	698	166	330	192	388	369	197	1510	220	329	407	124	689	951	530	386	865	131	219	448	418	1089	283	672	681	581	121	1921	468	207.08	2204.85	1368.31	245.739	711.239	659.278	526.481	602.592
tRNA-Glu-CTC-_mat	TCCCTGGTGGTCTAGTGGTTAGGATTCGGC	2160	21929	9480	1716	5531	4123	4185	3883	2547	925	8956	4143	1435	2474	1976	2709	3140	1421	7400	1935	3159	3148	880	6458	8377	4087	2790	6930	1260	2648	4753	3061	7852	2192	11493	4213	5320	890	15209	4256	1531.82	15038.9	8456.07	2087.56	5768.13	5722.53	4337.25	5597.76
tRNA-Leu-AAG-_mat	GGTAGCGTGGCCGAGCGG	114	614	193	72	131	59	139	39	87	64	161	90	64	123	56	85	102	54	183	50	70	74	57	102	145	117	106	192	31	85	149	138	232	84	328	80	61	80	248	112	80.8462	421.082	172.154	87.59	136.616	81.8892	144.057	56.2227
tRNA-Gly-GCC-_mat	GCATGGGTGGTTCAGTGGTAGAATTCTCGCC	41	801	96	35	135	73	119	32	68	43	131	78	22	63	47	36	49	48	156	52	47	41	21	135	198	144	59	126	17	67	82	67	80	47	125	78	60	16	249	127	29.0763	549.327	85.6311	42.5785	140.788	101.32	123.329	46.1314
tRNA-Glu-TTC-_mat	TCCCATATGGTCTAGCGGTTAGGATTCCTGG	33	286	137	28	77	47	59	51	38	7	100	55	21	65	41	38	44	22	104	42	51	45	19	76	100	44	38	95	7	28	45	65	114	33	227	82	71	17	193	52	23.4029	196.139	122.203	34.0628	80.3012	65.2338	61.1465	73.522
tRNA-Ala-AGC-_mat	GGGGGTGTAGCTCAGTGGTAGAGCGCGTGCTT	6	286	22	9	17	7	19	5	12	7	14	13	6	5	5	6	18	34	38	3	6	13	6	9	23	40	14	30	4	5	17	11	8	8	36	16	7	2	24	13	4.2551	196.139	19.6238	10.9488	17.7288	9.7157	19.6912	7.208
tRNA-Lys-CTT-_mat	GCCCGGCTAGCTCAGTCGGTAGAGCATGGG	8	15	5	1	3	6	12	6	7	5	6	0	1	0	4	3	4	0	8	0	3	5	2	6	9	5	2	9	2	7	10	7	5	2	2	12	1	1	14	2	5.6734	10.287	4.46	1.2165	3.1286	8.3277	12.4366	8.6496
tRNA-Val-CAC-_mat	GCTTCTGTAGTGTAGTGGTTATCACGTTCGCCT	66	2570	86	53	179	120	203	38	82	124	135	48	77	111	45	66	96	411	132	55	74	77	30	101	316	404	58	251	25	44	79	98	91	67	465	74	73	34	236	119	46.8057	1762.51	76.7112	64.476	186.674	166.554	210.385	54.7811
tRNA-Val-CAC-_mat	GCTTCTGTAGTGTAGTGGTTATCACGTTCGCC	25	446	57	5	57	14	43	21	22	9	53	11	15	22	12	15	25	26	56	18	8	21	5	28	93	65	21	63	3	9	20	14	30	13	91	23	19	7	62	25	17.7294	305.867	50.8434	6.0826	59.4438	19.4313	44.5644	30.2738
tRNA-Leu-CAA-_mat	GTCAGGATGGCCGAGT	9	10	5	6	7	5	10	8	5	9	6	1	6	3	0	10	1	6	8	2	2	6	1	8	4	4	4	9	8	1	5	2	3	7	2	2	0	4	11	8	6.3826	6.858	4.46	7.2992	7.3001	6.9398	10.3638	11.5329
tRNA-Gly-CCC-_mat	GCATTGGTGGTTCAGTGGTAGAATTCTC	215	385	830	98	355	245	150	261	137	81	248	135	106	267	190	260	244	89	347	192	146	176	47	237	217	85	151	414	108	126	268	205	295	197	134	2025	492	67	335	302	152.473	264.033	740.352	119.22	370.22	340.048	155.457	376.26
tRNA-Gly-GCC-_mat	GCATGGGTGGTTCAGTGGTAGAATTCTC	108	230	231	30	112	70	60	86	57	27	96	72	33	62	50	73	86	28	202	41	40	41	18	97	75	24	52	139	16	33	71	64	130	69	47	459	130	16	192	75	76.5912	157.734	206.05	36.4958	116.802	97.1567	62.1828	123.978
tRNA-Gly-CCC-_mat	GCATTGGTGGTTCAGTGGTAGAATTCTCGC	1406	9371	8340	1048	3350	3068	2363	1817	1570	573	5151	3370	828	2100	1550	2259	1888	996	4618	1468	1495	1740	466	3528	5111	1494	1602	4121	958	1390	2758	1847	4114	1536	4449	6256	3236	511	5818	2828	997.104	6426.64	7439.2	1274.92	3493.62	4258.24	2448.97	2619.4
tRNA-Ala-AGC-_mat	GGGGATGTAGCTCAGTGGT	14	95	22	6	17	2	10	10	5	3	14	39	11	6	2	10	11	12	30	2	8	14	10	12	4	17	11	18	0	7	14	15	12	7	20	18	7	5	21	12	9.9285	65.1511	19.6238	7.2992	17.7288	2.7759	10.3638	14.4161
tRNA-Asp-GTC-_mat	ACGCGGGAGACCGGGGTTCGATTCCCCGACGGGG	14	162	31	6	15	28	16	4	1	3	11	7	5	5	17	17	13	11	33	7	16	11	2	24	20	4	10	26	3	7	12	10	27	4	29	39	47	14	40	12	9.9285	111.1	27.6517	7.2992	15.6431	38.8627	16.5821	5.7664
tRNA-Glu-TTC-_mat	TCCCACATGGTCTAGCGGTTAGGATTCC	4	27	17	5	15	4	8	11	3	0	11	5	0	1	6	5	6	2	16	4	2	8	0	3	12	3	3	9	0	1	8	5	10	5	6	10	12	4	14	1	2.8367	18.5166	15.1638	6.0826	15.6431	5.5518	8.291	15.8577
tRNA-Glu-TTC-_mat	TCCCTGGTGGTCTAGTGGCTAGGATTCGGC	21	465	175	20	82	188	92	101	43	17	253	58	16	26	48	26	13	21	226	34	88	38	12	163	204	100	48	37	32	26	82	23	172	25	356	146	192	4	430	71	14.8927	318.897	156.098	24.3306	85.5156	260.935	95.347	145.602
tRNA-Gly-CCC-_mat	GCATTGGTGGTTCAATGGTAGAATTCTCGC	4	37	14	4	12	17	5	8	6	2	35	8	1	10	4	10	1	2	23	7	6	4	1	14	27	4	4	3	6	2	17	2	13	5	20	42	18	2	29	8	2.8367	25.3746	12.4879	4.8661	12.5145	23.5952	5.1819	11.5329
tRNA-Glu-TTC-_mat	TCCCACATGGTCTAGCGGTTAGGATTCCTG	7	41	33	4	11	1	4	9	1	1	7	11	5	6	4	3	6	7	12	7	1	6	5	3	5	9	1	14	1	6	14	7	8	6	15	17	8	1	25	10	4.9642	28.1178	29.4357	4.8661	11.4716	1.388	4.1455	12.9745
tRNA-Gly-CCC-_mat	GCGCCGCTGGTGTAGTGGTATCATGCAAG	23	168	108	9	46	31	30	55	38	4	88	91	15	29	7	28	36	21	58	10	25	11	7	67	60	33	19	66	12	8	30	17	59	18	33	111	29	5	60	52	16.3111	115.215	96.3349	10.9488	47.9722	43.0265	31.0914	79.2884
tRNA-Glu-CTC-_mat	CCCTGGTGGTCTAGTGGTTAGGATTCGG	8	30	24	2	10	2	8	10	2	1	14	2	3	2	2	3	8	5	6	3	2	4	3	4	8	4	2	14	6	0	2	5	7	3	7	79	21	6	20	4	5.6734	20.574	21.4078	2.4331	10.4287	2.7759	8.291	14.4161
tRNA-Gly-CCC-_mat	GCGCCGCTGGTGTAGTGGTATCATGCAAGATTCCC	7	62	7	2	4	3	10	4	4	3	2	11	8	1	4	3	3	14	4	2	1	7	4	2	8	62	4	12	0	4	5	4	8	8	8	4	4	4	2	9	4.9642	42.5197	6.2439	2.4331	4.1715	4.1639	10.3638	5.7664
tRNA-Ala-AGC-_mat	GGGGGTGTAGCTCAGTGGTAGAGCGCGTGC	22	74	72	10	19	5	13	22	19	5	21	39	7	4	0	11	18	5	39	6	9	6	2	11	30	5	11	21	3	2	3	17	19	11	17	20	21	3	32	18	15.6019	50.7493	64.2233	12.1653	19.8146	6.9398	13.4729	31.7154
tRNA-Asp-GTC-_mat	CGCGGGAGACCGGGGTTCGATTCCCCGACGGGG	2	77	15	5	7	13	5	7	6	2	3	7	1	2	0	11	4	1	9	1	3	1	4	4	11	2	8	13	2	4	9	4	7	2	5	24	6	3	18	1	1.4184	52.8067	13.3799	6.0826	7.3001	18.0434	5.1819	10.0913
tRNA-Glu-CTC-_mat	TCCCTGGTGGTCTAGTGGTTAGGATTCGGCG	2	19	14	4	11	3	5	5	2	1	12	5	5	4	7	6	1	3	8	1	5	7	0	3	10	2	4	3	0	1	7	2	5	3	6	7	9	1	13	6	1.4184	13.0302	12.4879	4.8661	11.4716	4.1639	5.1819	7.208
tRNA-Gly-CCC-_mat	GCGCCGCTGGTGTAGTGGTATCATGCAAGATTCC	8	87	5	5	15	6	16	3	10	2	6	9	4	3	0	7	2	10	10	2	2	5	6	3	5	73	8	15	1	7	8	15	2	4	3	5	6	2	9	7	5.6734	59.6647	4.46	6.0826	15.6431	8.3277	16.5821	4.3248
tRNA-His-GTG-_mat	GCCGTGATCGTATAGTGGTTAGTACTCTGC	40	94	112	7	39	19	9	104	22	3	26	30	5	13	18	41	21	15	22	8	31	16	4	11	24	8	14	38	5	12	24	17	19	13	31	69	38	5	43	23	28.3671	64.4653	99.9029	8.5157	40.672	26.3711	9.3274	149.927
[truncated: 32 more columns]
