# Supplementary material for: 5’tRNA-derived fragments modulate β-cell homeostasis and islet macrophage activation in type 2 diabetes
Source: Nat Commun. 2026 May 4;17:5989. doi: 10.1038/s41467-026-72641-z (PMC13346763; doi:10.1038/s41467-026-72641-z)
Supplement: Supplementary file 4 — Supplementary data 2 [file 41467_2026_72641_MOESM4_ESM.xlsx]

## Sheet: Foglio1
Name	Type of oligo	Sequence	Target Sequence	Company	Catalog number	Additional references	Application
mmu-5tRF-GluCTC	miRCURY LNA miRNA Custom PCR Assay		TCCCTGGTGGTCTAGTGGTTAGGATTCGGCGC	Qiagen	339317	YCP0060751	qPCR
mmu-5tRF-GlyGCC	miRCURY LNA miRNA Custom PCR Assay		GCATGGGTGGTTCAGTGGTAGAATTCTCGCC	Qiagen	339317	YCP0080979	qPCR
tiRNA-5GluCTC	Custom miRCURY LNA Inhibitor	TAACCACTAGACCACCAGGG	TCCCTGGTGGTCTAGTGGTTA	Qiagen	339141	YCI0202633-ADA	ASO
mmu-Let-7a-3p	miRCURY LNA miRNA PCR Assay		CUAUACAAUCUACUGUCUUUC	Qiagen	339306	YI04105651	qPCR
mmu-miR-16-5p	miRCURY LNA miRNA PCR Assay		UAGCAGCACGUAAAUAUUGGCG	Qiagen	339306	YP00205702	qPCR
mmu-Let-7f-5p	miRCURY LNA miRNA PCR Assay		UGAGGUAGUAGAUUGUAUAGUU	Qiagen	339306	YP00204359	qPCR
mmu-miR-129-5p	miRCURY LNA miRNA PCR Assay		CUUUUUGCGGUCUGGGCUUGC	Qiagen	339306	YI04102970	qPCR
Biotin-mimic GLU	Synthetic oligos	UCCCUGGUGGUCUAGUGGUUAGGAUUCGGCGC-Bio		IDT	-		RNA pull-down
Biotin-Scramble CTRL	Synthetic oligos	AUGUGCAUGACGUGGUGUGUGCGCUCUGGCUC-Bio		IDT	-		RNA pull-down
RPLP0 Forward	Custom Primer	TGACATCGTCTTTAAACCCCG		Sigma	VC00021		qPCR
RPLP0 Reverse	Custom Primer	TGTCTGCTCCCACAATGAAG		Sigma	VC00021		qPCR
IL-1𝛽 Forward	Custom Primer	ACGGACCCCAAAAGATGAAG		Sigma	VC00021		qPCR
IL-1𝛽 Reverse	Custom Primer	TTCTCCACAGCCACAATGAG		Sigma	VC00021		qPCR
IL-6 Forward	Custom Primer	CAAAGCCAGAGTCCTTCAGAG		Sigma	VC00021		qPCR
IL-6 Reverse	Custom Primer	GTCCTTAGCCACTCCTTCTG		Sigma	VC00021		qPCR
TNF-𝛼 Forward	Custom Primer	CTTCTGTCTACTGAACTTCGGG		Sigma	VC00021		qPCR
TNF-𝛼 Reverse	Custom Primer	CAGGCTTGTCACTCGAATTTTG		Sigma	VC00021		qPCR
Mrc1 Forward	Custom Primer	CAAGGAAGGTTGGCATT TGT		Sigma	VC00021		qPCR
Mrc1 Reverse	Custom Primer	CCTTTCAGTCCTTTGCAAGC		Sigma	VC00021		qPCR
Arg1 Forward	Custom Primer	CTCCAAGCCAAAGTCCTTAGAG		Sigma	VC00021		qPCR
Arg1 Reverse	Custom Primer	AGGAGCTGTCATTAGGGACATC		Sigma	VC00021		qPCR
Ym1 Forward	Custom Primer	CAGCTGGGATCTTCCTACCA		Sigma	VC00021		qPCR
Ym1 Reverse	Custom Primer	ATTCTGC ATTCCAGCAAAGG		Sigma	VC00021		qPCR
F4/80 Forward	Custom Primer	TGCACCTGCATCTTTGTGTG		Sigma	VC00021		qPCR
F4/80 Reverse	Custom Primer	TGCCTCCACTAGCATCCAGA		Sigma	VC00021		qPCR
CHOP Forward	Custom Primer	TTCACTACTCTTGACCCTGCGTC		Sigma	VC00021		qPCR
CHOP Reverse	Custom Primer	CACTGACCACTCTGTTTCCGTTTC		Sigma	VC00021		qPCR
HPRT1 Forward	Custom Primer	AGTCCCAGCGTCGTGATTAG		Sigma	VC00021		qPCR
HPRT1 Reverse	Custom Primer	AATCCAGCAGGTCAGCAAAG		Sigma	VC00021		qPCR
ANG Forward	Custom Primer	AACCTCACCCTGCAAAGA		Sigma	VC00021		qPCR
ANG Reverse	Custom Primer	AGTGGACAGGCAAACCAT		Sigma	VC00021		qPCR
BCL-XL Forward	Custom Primer	GCCACCTATCTGAATGACCACC		Sigma	VC00021		qPCR
BCL-XL Reverse	Custom Primer	AGGAACCAGCGGTTGAAGCGC		Sigma	VC00021		qPCR
GAPDH Forward	Custom Primer	ATGGTGAAGGTCGGTGTGAA		Sigma	VC00021		qPCR
GAPDH Reverse	Custom Primer	TCTCGCTCCTGGAAGATGG		Sigma	VC00021		qPCR
CHOP Human Forward	Custom Primer	GGTATGAGGACCTGCAAGAGGT		Sigma	VC00021		qPCR
CHOP Human Reverse	Custom Primer	CTTGTGACCTCTGCTGGTTCTG		Sigma	VC00021		qPCR
BCL-XL Human Forward	Custom Primer	GCCACTTACCTGAATGACCACC		Sigma	VC00021		qPCR
BCL-XL Human Reverse	Custom Primer	AACCAGCGGTTGAAGCGTTCCT		Sigma	VC00021		qPCR
Actin Human Forward	Custom Primer	CTGTACGCCAACACAGTGCT		Sigma	VC00021		qPCR
Actin Human Reverse	Custom Primer	GCTCAGGAGGAGCAATGATC		Sigma	VC00021		qPCR
tRNA RT primer	Custom Primer	GCTGCCTTGGCACCCGAGAATTCCA		IDT	-		tRNA quantification
tRNA qPCR Reverse	Custom Primer	GCCTTGGCACCCGAGAATTCCA		IDT	-		tRNA quantification
tRNA Glu CTC Forward	Custom Primer	TCCCTGGTGGTCTAGTGGTTAGG		IDT	-		tRNA quantification
E.Coli Lys_TTT spike-in Forward	Synthetic oligos	GGGTCGTTAGCTCAGTTGGT		IDT	-		tRNA quantification
tRNA Adapter	Synthetic oligos	5rApp/TGGAATTCTCGGGTGCCAAGG/3ddC		IDT	-		tRNA quantification
