# Supplementary material for: 5’tRNA-derived fragments modulate β-cell homeostasis and islet macrophage activation in type 2 diabetes
Source: Nat Commun. 2026 May 4;17:5989. doi: 10.1038/s41467-026-72641-z (PMC13346763; doi:10.1038/s41467-026-72641-z)
Supplement: Supplementary file 7 — Source data [file 41467_2026_72641_MOESM7_ESM.xlsx]

## Sheet: Summary
This file includes all the relevant raw data. Each figure of the main manuscript and Supplementary Information is represented by a single sheet appropriately labelled. Values for each experimental points used to calculate means and SEM are provided. Uncropped blot membranes and weight markers are provided. For human islet derived data the exact preparation is indicated, characterization of donors…

## Sheet: Fig1
Figure 1.f1-4
	GluCTC		GlyGCC
bcells #A	0.720004		1.13271
bcells #B	0.61423		0.700758
bcells #C	2.92648		3.55224
bcells #D	5.15163		2.43239
bcells #F	1.18881		1.17834
bcells #G	1.90204		1.06916
bcells #H	3.67549		2.36951
bcells #I	6.17485		0.93896
iMAC	GluCTC		GlyGCC
WT	1		1
#C	1.01246		0.971162
#D	3.25781		2.06945
#E	1.68653		1.35241
#H	4.1468		2.85699
#I	2.01868		2.29303
#L	1.70691		1.4844

## Sheet: Fig2
a) Fatty acid treatment in MIN6
	EXP1	EXP2	EXP3	EXP4	EXP5
	GluCTC	GluCTC	GluCTC	GluCTC	GluCTC
BSA	1	1	1	1	1
PA	4.36023	6.27256	9.05727	2.66626	4.24628
SA	1.59001	2.9767	2.23782	0.992938	1.15702
OA	0.838345	0.935677	0.450463	1.76669	2.69685
	EXP1	EXP2	EXP3	EXP4	EXP5
	GlyGCC	GlyGCC	GlyGCC	GlyGCC	GlyGCC
BSA	1	1	1.15121	1	1.10253
PA	8.11064	11.2388	9.5817	4.0413	9.03982
SA	3.5046	3.84092	3.15436	1.74512	3.14262
OA	1.38651	1.6147	1.06986	3.76083	9.68437
b) Palmitate treatment in mouse islets
	EXP1	EXP2	EXP3	EXP4
	GluCTC	GluCTC	GluCTC	GluCTC
Ctr	1	1	1	1
PA	5.72599	9.81787	7.38931	12.43
	EXP1	EXP2	EXP3	EXP4
	GlyGCC	GlyGCC	GlyGCC	GlyGCC
Ctr	1	1	1	1
PA	6.85426	14.1977	6.12248	9.35679
c) Palmitate treatment in human islets
	GluCTC				GlyGCC			For information about age and sex of human islets donors refer to Supplementary table S5
	BSA	PA	PA + HG		BSA	PA	PA + HG
HP2301	1	1.73	1.98		1	2.26	2.71
HP2302	1	1.79	1.76		1	1.79	1.61
HP2303	1	1	1.36		1	1.05	1.67
HP2308	1	1.85	1.59		1	2.14	1.9
d) Palmitate treatment iMAC
	GluCTC		GlyGCC
	BSA	PA	BSA	PA
mi19.06.23	1	0.95	1	1.31
mi26.06.23	1	1.23	1	1.48
mi03.07.23	1	1.59	1	1.83
mi10.07.23	1	3.35	1	2.66
mi21.08.23	1	3.12	1	1.62
mi04.09.23	1	1.99	1	2.91
e) Palmitate treatment Beta cells
	GluCTC		GlyGCC
	BSA	PA	BSA	PA
mi19.06.23	1	1.16	1	1.25
mi26.06.23	1	3.99	1	7.13
mi03.07.23	1	1.65	1	1.64
mi10.07.23	1	2.81	1	2.65
mi21.08.23	1	3.99	1	4.64
mi04.09.23	1	1.49	1	4.98
f) ANG in db/db
wt	db/db
0.7	2.45
1.43	1.33
1	3.21
	2.12
f) ANG in mouse islet PA
	BSA	PA
EXP1	1	3.3
EXP2	1	4.64
EXP3	1	5.6
EXP4	1	9.12
h) MIN6 Ang Knock down
	BSA	PA	BSA	PA	BSA	PA	BSA	PA
EXP	10.07.24	10.07.24	17.07.24	17.07.24	25.07.24	25.07.24	30.07.24	30.07.24
siCT	1	1.34	1	1.53	1.33	1	1	1.63
siANG	0.37	0.63	0.24	0.49	0.35	0.3	0.34	0.43
i) GluCTC MIN6 Ang Knock down
	BSA	PA	BSA	PA	BSA	PA	BSA	PA
EXP	10.07.24	10.07.24	17.07.24	17.07.24	25.07.24	25.07.24	30.07.24	30.07.24
siCT	1	2.97	1	4.33	1	2.21	1	3.3
siANG	0.92	1.29	0.92	3.05	0.6	2.58		2.16
j) GlyGCC MIN6 Ang Knock down
	BSA	PA	BSA	PA	BSA	PA	BSA	PA
EXP	10.07.24	10.07.24	17.07.24	17.07.24	25.07.24	25.07.24	30.07.24	30.07.24
siCT	1	3.41	1	5.24	1	4.79		3.772
siANG	0.93	1.91	1.2	5.72	0.9	3.75		2.18

## Sheet: Fig3
b)	GluCTC
	Ctr BSA	aGlu BSA	Ctr PA	aGLU PA
EXP1	1	0.0031	2.5045	0.0016
EXP2	1	0.002	1.9227	0.0012
EXP3	1	0.0001	1.5735	0.0002
EXP4	1	0.04	2.08	0.2
EXP5	1	0.03	2.05	0.09
EXP6	1	0.04	2.12	0.06
EXP7	1	0.42	3.04	0.17
EXP8	1	0.27	4.28	0.88
EXP9	1	0.26	2.99	0.3
EXP10	1	0.45	5.03	0.36
c)	Chop
	Ctr BSA	aGlu BSA	Ctr PA	aGLU PA
EXP7	1	1.18	2.07	0.76
EXP8	1	1.25	2.03	1.57
EXP9	1	1	1.8	1.13
EXP10	1	1.36	2.03	1.23
e)	CC3+
	Ctr BSA	aGlu BSA	Ctr PA	aGLU PA
EXP1	5.91	13.45	7.46	5.56
EXP2	5.02	9.44	6.97	7.1
EXP3	4.04	8.44	5.41	7.92
EXP4	3.52	7.85	5	3.82
EXP5	5.74	12.22	8.45	7.14
EXP6	7.25	12.78	4.33	8.55
f)	BclXL
	Ctr BSA	aGlu BSA	Ctr PA	aGLU PA
EXP7	1	1.11	0.86	0.82
EXP8	1	0.94	0.71	1.18
EXP9	1	0.73	0.62	0.92
EXP10	1	0.92	0.81	1.21
g)	GluCTC				For information about age and sex of human islets donors refer to Supplementary table S5
	Ctr BSA	aGlu BSA	Ctr PA	aGLU PA
HP2405	1	0.58	1.62	1.28
HP2408	1	1.13	3.18	1.09
HP2409	1	0.08	1.48	0.07
HP2512	1	0.04	1.74	0.01
h)	CHOP				For information about age and sex of human islets donors refer to Supplementary table S5
	Ctr BSA	aGlu BSA	Ctr PA	aGLU PA
HP2405	1	0.82	1.37	0.8
HP2408	1	1.01	1.86	1.5
HP2409	1	0.64	1.2	0.88
HP2512	1	1.1	2.04	0.9
j)	CC3+				For information about age and sex of human islets donors refer to Supplementary table S5
	Ctr BSA	aGlu BSA	Ctr PA	aGLU PA
HP2405	0.68	1.69	1.94	1.96
HP2408	1.31	1.55	1.27	1.2
HP2409	2.37	3.18	2.3	1.6
HP2512	1.5	1.08	3.26	3.77
k)	Fold change Insulin content / Protein
	Ctr BSA	αGlu BSA	Ctr PA	αGlu PA
EXP1	1	0.731813	0.413718	0.147733
EXP2	1	1.07161	0.299297	0.317263
EXP3	1	1.29272	0.376552	0.170364
EXP4	1	1.03485	0.507629	0.262992
EXP5	1	0.393345	0.0885658	0.0944476
l)		Ctr BSA					aGlu BSA					Ctr PA					aGLU PA
		EXP1	EXP2	EXP3	EXP4	EXP5	EXP1	EXP2	EXP3	EXP4	EXP5	EXP1	EXP2	EXP3	EXP4	EXP5	EXP1	EXP2	EXP3	EXP4	EXP5
	Basal	1	1	1	1	1	0.7	1.1	1.2	1.2	0.4	0.3	0.5	0.5	0.3	0.2	0.2	0.6	0.4	0.3	0.2
	Stimulated	6.7	5.1	5.3	5.9	5	5.1	5.8	6	6.5	2	1.1	1.2	1.3	0.8	0.4	0.9	1.3	0.9	0.9	0.4
m)
	Fold change Insulin content / Protein				For information about age and sex of human islets donors refer to Supplementary table S5
	Ctr BSA	aGlu BSA	Ctr PA	aGLU PA
HP2502 - Rep1	1	0.434265	0.583416	0.937553
HP2502 - Rep2	1	0.591459	0.916674	1.366
HP2512 - Rep 1	1	0.220461	0.299003	0.405878
HP2512 - Rep 2	1	0.367025	0.716297	0.705464
n)
		2mM				20mM
		HP2502 - Rep1	HP2502 - Rep2	HP2512 - Rep 1	HP2512 - Rep 2	HP2502 - Rep1	HP2502 - Rep2	HP2512 - Rep 1	HP2512 - Rep 2		For information about age and sex of human islets donors refer to Supplementary table S5
	Ctr-BSA	1	1	1	1	2.7	2.7	4.7	2.3
	GLU-BSA	0.7	1	1.3	1.1	1.6	3.3	3.4	3
	Ctr-PA	0.3	0.8	0.7	0.8	1.4	2.1	1.2	2.2
	GLU-PA	0.9	1.2	0.9	1.4	4.7	4.4	2.5	5.1

## Sheet: Fig4
b)	Il-1b		Tnf-alpha		Mrc1		Arg1		Ym1
	BMDM alone	iMAC-like	BMDM alone	iMAC-like	BMDM alone	iMAC-like	BMDM alone	iMAC-like	BMDM alone	iMAC-like
EXP1	1	37.95	1	0.54	1	3.28	1	6015.53	1	656.09
EXP2	1	55.06	1	0.97	1	4.49	1	6514.48	1	520.29
EXP3	1	17.79	1	0.51	1	2.54	1	4789.06	1	453.3
EXP4	1	21.28	1	0.88	1	3.05	1	10.27	1	2751.74
EXP5	1	13.21	1	1.23	1	2.92	1	3.43	1	1230.5
EXP6	1	15.82			1	2.24			1	1393.83
d)	GluCTC				Il1b				Mrc1				Ym1
	I - BMDM alone BSA	I - BMDM alone PA	IiMAC BSA	I iMAC PA	I - BMDM alone BSA	I - BMDM alone PA	IiMAC BSA	I iMAC PA	I - BMDM alone BSA	I - BMDM alone PA	IiMAC BSA	I iMAC PA	I - BMDM alone BSA	I - BMDM alone PA	IiMAC BSA	I iMAC PA
EXP1	1	0.56	4.26	10.23	1	1.03	21.28	11.24	1	0.93	3.05	3.88	1	1.06	2751.74	4923.94
EXP2	1	0.76	3.26	9.47	1	2.75	13.21	6.19	1	1.16	2.92	5.21	1	0.46	1230.5	3038.55
EXP3	1	0.96	4.04	13.06	1	1.15	15.82	7.6	1	0.8	2.24	4.53	1	0.48	1393.83	3070.09
e)	Chop
	MIN6 alone BSA	MIN6 alone PA	MIn6 CC BSA	MIn6 CC PA
EXP1	1	2.9	1.28	2.12
EXP2	1	1.74	1.07	1.39
EXP3	1	2.73	0.8	2.15
EXP4	1	3.51	1.32	2.94
g)
	GluCTC				Il1b				TNF-alpha				Mrc1				Arg1				Ym1
	iMAC-Ctr BSA -Glu	iMAC-Glu BSA-glu	iMAC-Ctr PA-Glu	iMAC-Glu PA-Glu	iMAC-Ctr BSA -il1b	iMAC-Glu BSA-il1b	iMAC-Ctr PA-il1b	iMAC-Glu PA-il1b	iMAC-Ctr BSA -TNFa	iMAC-Glu BSA-TNFa	iMAC-Ctr PA-TNFa	iMAC-Glu PA-TNFa	iMAC-Ctr BSA -Mrc1	iMAC-Glu BSA-Mrc1	iMAC-Ctr PA-Mrc1	iMAC-Glu PA-Mrc1	iMAC-Ctr BSA -Arg1	iMAC-Glu BSA-Arg1	iMAC-Ctr PA-Arg1	iMAC-Glu PA-Arg1	iMAC-Ctr BSA -Ym1	iMAC-Glu BSA-Ym1	iMAC-Ctr PA-Ym1	iMAC-Glu PA-Ym1
EXP1	1	0.11	4.13	1.64	1	1.33	0.49	0.51	1	0.61	0.41	0.67	1	0.97	1.7	1.29	1	0.46	2.44	1.12	1	0.28	3.09	0.65
EXP2	1	0.76	5.08	3.09	1	1.14	0.44	0.62	1	1.22	0.47	0.99	1	1.29	1.62	1.36	1	0.67	2.93	0.84	1	1.08	3.24	2.04
EXP3	1	0.04	4.22	0.2	1	1.44	0.25	0.48	1	1.09	0.49	1.41	1	0.9	2.28	1.06	1	0.51	3.99	1.97	1	0.32	2.22	0.37
EXP4	1	0.47	6.41	3.28	1	1.39	0.62	0.48	1	2.52	0.69	1.4	1	1.67	2.35	0.78	1	1.65	2.27	2.01	1	0.5	3.15	0.92
h)
	Chop
	MIn6 CC-iMAC-CTr BSA	MIn6 CC-iMAC-aGlu BSA	MIn6 CC-iMAC-CTr PA	MIn6 CC-iMAC-aGlu PA
EXP1	1	1.36	2.42	1.51
EXP2	1	0.77	1.54	1.01
EXP3	1	1.66	2.64	1.53
EXP4	1	0.69	1.85	1.2
i)	Insulin content
	MIn6 CC-iMAC-CTr BSA	MIn6 CC-iMAC-aGlu BSA	MIn6 CC-iMAC-CTr PA	MIn6 CC-iMAC-aGlu PA
EXP1	1	1.31526	1.11148	0.608005
EXP2	1	0.96343	0.29946	0.162995
EXP3	1	0.487158	0.120712	0.115472
EXP4	1	1.0834	0.543574	0.391445
j)	Low glucose				High glucose
	MIn6 CC-iMAC-CTr BSA	MIn6 CC-iMAC-aGlu BSA	MIn6 CC-iMAC-CTr PA	MIn6 CC-iMAC-aGlu PA	MIn6 CC-iMAC-CTr BSA	MIn6 CC-iMAC-aGlu BSA	MIn6 CC-iMAC-CTr PA	MIn6 CC-iMAC-aGlu PA
EXP1	1	1.25	0.24	0.19	6.55	8.06	2.97	3.19
EXP2	1	0.97	0.12	0.15	6.26	6.05	1.74	1.28
EXP3	1	1	0.46	0.41	5.76	5.91	0.84	1.22
EXP4	1	1.01	0.93	0.73	6.04	6.06	2.8	2.71
	Low glucose				High glucose
k)	MIn6 CC-iMAC-CTr BSA	MIn6 CC-iMAC-aGlu BSA	MIn6 CC-iMAC-CTr PA	MIn6 CC-iMAC-aGlu PA	MIn6 CC-iMAC-CTr BSA	MIn6 CC-iMAC-aGlu BSA	MIn6 CC-iMAC-CTr PA	MIn6 CC-iMAC-aGlu PA
EXP1	1	0.96	0.24	0.33	6.55	6.18	2.93	5.45
EXP2	1	1	0.41	0.92	6.26	6.28	5.92	7.65
EXP3	1	1.03	1.57	2.34	5.76	6.04	3.68	8.01
EXP4	1	0.94	1.72	1.78	6.04	5.62	5.15	7.25

## Sheet: Fig5
	Western Blot HnRNP-A3
					Ladder
	Western Blot Msi2
					Ladder

## Sheet: Fig8
a)	GluCTC
	M1 - 16h	M1 - 24h	M1 - 48h	M2 - 16h	M2 - 24h	M2 - 48h
EXP1	0.28	0.12	0.14	1.45	1.4	0.93
EXP2	0.59	0.27	0.27	1.05	2.2	1.4
EXP3	0.59	0.5	0.42	0.85	1.62	0.65
EXP4	1.04	0.96	0.45	1.35	3.96	0.96
b)	GluCTC
	Ctr	α-Glu
EXP1	1	0.35
EXP2	1	0.32
EXP3	1	0.25
EXP4	1	0.73
EXP5	1	0.49
c)	ECAR from Seahorse
		Ctrl M1					αGlu M1					Ctrl M2					αGlu M2
	Time (minutes)	EXP1	EXP2	EXP3	EXP4		EXP1	EXP2	EXP3	EXP4		EXP1	EXP2	EXP3	EXP4		EXP1	EXP2	EXP3	EXP4
	1.59306	2.51	2.4	4.32	1.25		2.14	1.83	3.3	1.56		0.74	0.63	1.82	0.61		1.14	1.47	1.58	0.86
	8.19569	2.31	2.23	4.11	1.17		2	1.67	3.13	1.49		0.82	0.67	1.68	0.57		1.13	1.45	1.5	0.83
	14.8037	2.32	2.21	4.04	1.18		2.05	1.76	3.15	1.5		0.78	0.71	1.7	0.57		1.24	1.54	1.5	0.82
	21.4518	2.44	2.34	4.42	1.14		2.13	1.88	3.25	1.42		0.57	0.52	1.24	0.62		1.59	2.02	1.92	0.65
	28.0597	2.82	2.66	5.13	1.72		2.61	2.31	4.46	2.15		0.86	0.75	2.19	1.04		2.73	3.37	2.41	1.4
	34.6721	2.96	2.82	5.3	1.9		2.69	2.41	5	2.4		1.07	0.96	2.66	1.22		2.85	3.45	2.96	1.78
	41.3574	3.59	3.46	6.06	2.54		2.86	2.61	6.07	2.9		2	1.74	4.5	1.79		3.87	4.74	3.95	2.36
	47.9709	3.65	3.56	6.36	2.63		3.13	2.89	6.46	3.12		2.11	1.85	4.74	1.77		4.36	5.14	4.27	2.32
	54.5789	3.59	3.48	6.2	2.64		3.15	2.91	6.42	3.13		2.15	1.9	4.71	1.76		4.43	5.17	4.29	2.29
	61.2702	3.17	3.09	5.95	2.28		3.01	2.67	5.69	2.87		1.76	1.57	4.12	1.59		3.91	4.68	3.35	2.22
	67.8825	3.11	2.96	5.85	2.33		2.96	2.65	5.67	2.91		1.62	1.45	4.3	1.64		3.88	4.7	3.6	2.3
	74.5	3.07	2.93	5.8	2.36		2.9	2.62	5.71	2.86		1.59	1.44	4.36	1.67		3.9	4.7	3.77	2.32

## Sheet: Fig S1
a)	Weight
	wt	db/db
	21.9	43.3
	20	41.7
	21.6	38.4
	20	40.6
	21	37
	19.5	40
	20	41
	16.8	38.2
	19.5
	16.6
	17.7
	17.4
b)	Blood Glucose
	wt	db/db
	6.3	16.3
	7.9	14.3
	6.1	12.9
	7.2	20.1
	4.7	14
	6.9	13.7
	7.2	15.7
	4.7	18.8
	6.9
	6.9
	5.8
	5.6
d)	Ins
	β-cell enriched	Cd11c+	Not gated
EXP1	1	0.01	0.55
EXP2	1	0	0.47
EXP3	1	ND	0.33
e)	Gcg
	β-cell enriched	Cd11c+	Not gated
EXP1	0.01	0.02	1
EXP2	0.01	0	1
EXP3	0.02	0	1
f)	TNF-alpha
	β-cell enriched	Cd11c+	Not gated
EXP1	0	1	0
EXP2	0.07	1	0
EXP3	0	1	0.3
g)	iMAC / 1x10e5 islet cells
	wt	db/db
	413.3	618.81
	460.94	593.26
	457.7	600.68
	672.83	851.51

## Sheet: Fig S2
a)	Weight		b)	Blood glucose			c)	GluCTC			d)	GlyGCC
	Het	Db/db		Het	Db/db			Het	Db/db			Het	Db/db
	29	51.8		6.1	18.9			0.2	14.36			0.16	18.58
	27.6	57.2		5.7	18.8			1.42	6.17			1.72	7.07
	28.6	53.5		5.7	13.4			3.43	16.12			3.59	8.55
	28.1	58		3.2	17.9				31.68				59.39
	25.8	61.2		6.6	23.2
	28	56.4		6.6	15.8
	29.4			3.8
	29.8			5.8
	27.7			5
	27.3			6.8
	27.4			5.9
	29.2			3.3
e)	Weight		f)	Blood glucose			g)	GluCTC
	Het	Ob/ob		Het	Ob/ob			Het	Ob/ob
	26.7	50.1		7.5	8.1			0.99	0.6
	27.2	52.6		7.5	7.9			1.16	0.72
	24.5	48.8		8	6.4			0.85	2.8
	28.3	49.6		11.1	10			1.03	0.9
	22.3	40.8		7.9	10.5
	21.3	40		8.1	8
	20.6			8.5
h)	Weight		i)	Blood glucose			j)	GluCTC			k)	GlyGCC
	CD	DIO		CD	DIO			CD	DIO			CD	DIO
	31.1	39.9		7.6	5.1			2.18	3.6			1.55	0.81
	29.3	41.01		5.9	7.4			0.55	17.67			0.38	19.03
	31.7	44.7		7	7.5			2.53	3.35			3.06	1.27
	29.6	40.5		7.3	7.2			0.33	3.46			0.56	1.93
	30	36.6		7.7	5.4
	29	38.9		7.6	7.2
	28.3	43.7		8.2	6.5
	29.2	38.3		6.8	7.2
	30.3	36.4		5.5	7.8
	30.8	39.5		6.4	8.3
	29.6	39.85		7.7	7.3
	31.7	36.7		7.5	8.5
	30	38.5		7.1	6.8
	29.4	46.1		7.5	6.2
	31.2	36.9		5.9	7
	26.4	41.7		6	6.1
l)	GluCTC		m)	GlyGCC		n)	GluCTC		o)	GlyGCC
	CD	DIO		CD	DIO		CD	DIO		CD	DIO
	0.84	2.34		0.98	0.74		1.21	1.58		0.9	1.43
	1.09	0.57		0.76	0.56		0.51	1.6			1.39
	0.75	0.61		0.63	1.03		1.62	1.3		0.63	0.46
		2.96			2.4			1.66		1.78	1.27
		0.79			1.38			1.22			0.76

## Sheet: Fig S3
a)	GluCTC
		PA - hours
	Ctr	2	4	8	16	24	48
EXP1	1				5.15	6.5	13.53
EXP2	1				1.62	2.33	4.52
EXP3	1				4.14	4.04	10.13
EXP4	1				1.75	4.56	6.01
EXP5	1	1.62	1.37	2.53	4.41
EXP6	1	0.8	1.89	1.76	2.08
EXP7	1	0.85	1.63	2.03	4.14
b)	GlyGCC
		PA - hours
	Ctr	2	4	8	16	24	48
EXP1	1				3.45	5.05	9.92
EXP2	1				2.02	1.59	2.95
EXP3	1				3.54	4.82	11.83
EXP4	1				2.97	7.07	11.48
EXP5	1	1.35	1.27	1.27	2.13
EXP6	1	1.07	1.39	1.03	1.82
EXP7	1	1.18	1.21	1.11	1.91
c)
hours	Low Glucose + PA					High Glucose					High Glucose + PA
	EXP1	EXP2	EXP3	EXP4		EXP1	EXP2	EXP3	EXP4		EXP1	EXP2	EXP3	EXP4
0	1	1	1	1		1	1	1	1		1	1	1
1	0.97					0.77					0.88
2		0.98	0.81	0.95			0.66	0.87	0.73			1.09	0.67
3		0.75	0.67	1.53			0.91	1.07	1.99			0.8	0.84
d)
hours	Low Glucose + PA					High Glucose					High Glucose + PA
	EXP1	EXP2	EXP3	EXP4		EXP1	EXP2	EXP3	EXP4		EXP1	EXP2	EXP3	EXP4
0	1	1	1	1		1	1	1	1		1	1	1	1
1	1.06					0.7					0.84
2		0.89	0.69	1.2			1.25	0.51	0.94			1.08	0.52	0.92
3		0.73	0.51	0.76			1.02	1.04	2.39			0.79	0.64	0.86
e)	GluCTC
	BSA	PA	PA+3d
EXP1	1	3.67	0.92
EXP2	1	2.37	0.73
EXP3	1	2.65	1.32
EXP4	1	13.86	0.89
EXP5	1	5.91	0.7
EXP6	1	3.11	0.44
EXP7	1	5.35	1.15
EXP8	1	11.02	0.63
f)	GlyGCC
	BSA	PA	Pa+3d
EXP1	1	4.7	1.58
EXP2	1	1.41	2.62
EXP3	1	1.62	1.62
EXP4	1	4.78	0.95
EXP5	1	2.32	1.27
EXP6	1	2.93	1.85
EXP7	1	1.4	0.95
EXP8	1	1.83	0.15
g)	Chop
	BSA	PA	Pa+3d
EXP1	1	1.06	1.32
EXP2	1	1.51	0.77
EXP3	1	2.06	0.56
EXP4	1	2.68	2.07
EXP5	1	1.33	1.35
EXP6	1	1.66	0.9
EXP7	1	2.23	0.67
EXP8	1	2.66	2.47
h)	Ang
		PA hours
	BSA	16h	24h	48h
EXP1	1	2.7	2.39	2.51
EXP2	1	1.96	2.99	3.27
EXP3	1	2.24	1.97	2.13
EXP4	1	1.92	2.55	2.76
i)	Ang
	BSA	PA	Pa+3d
EXP1	1	1.88	1.27
EXP2	1	1.72	0.81
EXP3	1	1.58	0.94
EXP4	1	1.23	1.14
EXP5	1	1.47	1.14
EXP6	1	1.8	1.02
EXP7	1	1.49	0.82
EXP8	1	1.27	1.28

[truncated: 4 more sheets: Fig S4, Fig S5, Fig S6, Fig S11]
